# Supplementary material for: Intraperitoneal hepato-renal toxicity of zinc oxide and nickel oxide nanoparticles in male rats: biochemical, hematological and histopathological studies
Source: EXCLI J. 2023 Jul 9;22:619–44. doi: 10.17179/excli2023-6237 (PMC10471841; doi:10.17179/excli2023-6237)
Supplement: Supplementary data [file EXCLI-22-619-s-001.xlsx]

## Sheet: Raw Data1
	Raw data concerning Figure 2. Body weights of the control rats and those administered ZnO-NPs and/or NiO-NPs after 7, 14, and 21 days of administration.
	Supplementary Table 1 : Raw data of Body weight (g) in rats of control and experimental groups 7, 14 and 21 days following treatment
	Body weight (g)
	Groups	Day 7	Day 14	Day 21
	Ctrl
		285	180	275
		205	225	205
		175	180	210
	ZnO
		250	225	280
		215	190	225
		170	220	225
	NiO
		230	215	230
		170	205	265
		185	195	245
	MIX
		215	210	245
		155	170	205
		180	180	190
	Ctrl: control treated with NaCl; ZnO: zinc oxide nanoparticles treated group; NiO: nickel oxide nanoparticles treated group; MIX: group treated with both nanoparticles
	Day 7, 14 and 21 : time of observation and sacrifice following treatment
	n=3 rats per each time interval in each group
	Raw data concerning Table 1. Changes in organ weight and indices between groups, over time intervals
	Supplementary Table 1 : Raw data of Liver weight (g) in rats of control and experimental groups 7, 14 and 21 days following treatment
	Liver weight (g)
	Groups	Day 7	Day 14	Day 21
	Ctrl
		13.1	13.1	9.89
		10.19	7.62	11.7
		11.645	10.34	9.05
	ZnO
		8.4	8.58	10.34
		8.85	7	9.07
		7.66	8.12	8.21
	NiO
		6.5	7.82	8.35
		6.8	7.51	9.11
		6.35	7.35	9
	MIX
		8.7	8	8.91
		5.89	5.71	7.05
		7.2	7.12	7.12
	Ctrl: control treated with NaCl; ZnO: zinc oxide nanoparticles treated group; NiO: nickel oxide nanoparticles treated group; MIX: group treated with both nanoparticles
	Day 7, 14 and 21 : time of observation and sacrifice following treatment
	n=3 rats per each time interval in each group
	Supplementary Table 2 : Raw data of Liver index in rats of control and experimental groups 7, 14 and 21 days following treatment
	Liver index
	Groups	Day 7	Day 14	Day 21
	Ctrl
		4.6	3.5	3.6
		4.97	3.39	3.79
		4.82	3.54	3.83
	ZnO
		3.36	3.81333	3.69286
		4.11628	3.68421	4.03111
		4.50588	3.69091	3.64889
	NiO
		2.83	3.64	3.63043
		4	3.66	3.43774
		3.43	3.77	3.67347
	MIX
		4.04651	3.80952	3.64
		3.8	3.35882	3.44
		4.01	3.961	3.75
	Ctrl: control treated with NaCl; ZnO: zinc oxide nanoparticles treated group; NiO: nickel oxide nanoparticles treated group; MIX: group treated with both nanoparticles
	Day 7, 14 and 21 : time of observation and sacrifice following treatment
	n=3 rats per each time interval in each group
	Supplementary Table 3 : Raw data of Kidney weight (g) in rats of control and experimental groups 7, 14 and 21 days following treatment
	Kidney weight (g)
	Groups	Day 7	Day 14	Day 21
	Ctrl
		2.36	1.51	2.44
		1.9	1.85	1.87
		1.96	1.3	1.86
	ZnO
		1.76	1.92	2.32
		1.8	1.55	1.83
		1.77	1.72	1.98
	NiO
		1.42	1.71	1.85
		1.37	1.75	2.12
		1.53	1.6	1.96
	MIX
		1.83	1.93	2.23
		1.24	1.4	1.77
		1.6	1.58	1.71
	Ctrl: control treated with NaCl; ZnO: zinc oxide nanoparticles treated group; NiO: nickel oxide nanoparticles treated group; MIX: group treated with both nanoparticles
	Day 7, 14 and 21 : time of observation and sacrifice following treatment
	n=3 rats per each time interval in each group
	Supplementary Table 4 : Raw data of Kidney index in rats of control and experimental groups 7, 14 and 21 days following treatment
	Kidney index
	Groups	Day 7	Day 14	Day 21
	Ctrl
		0.83	0.838889	0.887273
		0.93	0.822222	0.912195
		1.12	0.722222	0.885714
	ZnO
		0.704	0.853333	0.828571
		0.837209	0.815789	0.813333
		1.04118	0.781818	0.88
	NiO
		0.617391	0.795349	0.804348
		0.805882	0.853659	0.8
		0.827027	0.820513	0.8
	MIX
		0.851163	0.919048	0.910204
		0.8	0.823529	0.863415
		0.888889	0.877778	0.9
	Ctrl: control treated with NaCl; ZnO: zinc oxide nanoparticles treated group; NiO: nickel oxide nanoparticles treated group; MIX: group treated with both nanoparticles
	Day 7, 14 and 21 : time of observation and sacrifice following treatment
	n=3 rats per each time interval in each group
	Raw data concerning Table 2. Changes in hematological parameters between groups, over time intervals
	Supplementary Table 1 : Raw data of Red blood cell count (RBC) (106/mm3) in rats of control and experimental groups 7, 14 and 21 days following treatment
	RBC (106/mm3)
	Groups	Day 7	Day 14	Day 21
	Ctrl
		8.17	7.37	7.21
		6.3	7.73	7.43
		7.38	7.59	7.53
	ZnO
		7.38	7.51	6
		6.48	8.36	8.99
		6.93	8.22	8.52
	NiO
		7.91	7.43	8.34
		6.63	7.33	8.98
		7.12	7.32	6.53
	MIX
		5.63	7.48	7.95
		6.96	7.02	7.15
		6.95	7.46	7.25
	Ctrl: control group treated with NaCl; ZnO: zinc oxide nanoparticles treated group; NiO: nickel oxide nanoparticles treated group; MIX: group treated with both nanoparticles
	RBC: Red blood cell count
	Day 7, 14 and 21 : time of sacrifice following treatment
	n=3 rats per each time interval in each group
	Supplementary Table 2 : Raw data of Hemoglobin concentration (Hb) (g/dl) in rats of control and experimental groups 7, 14 and 21 days following treatment
	Hb (g/dl)
	Groups	Day 7	Day 14	Day 21
	Ctrl
		15.25	14.15	13.67
		12	14.25	14.27
		13.1	14.35	14.46
	ZnO
		13.2	14.75	13.63
		12.3	14.9	15.87
		12.75	14.9	15.2
	NiO
		14.22	14.44	14.5
		12.38	13.95	15.25
		13.75	14.37	14.5
	MIX
		10.2	14.09	14.32
		12.93	13.41	13.66
		12.87	13.9	14.32
	Ctrl: control group treated with NaCl; ZnO: zinc oxide nanoparticles treated group; NiO: nickel oxide nanoparticles treated group; MIX: group treated with both nanoparticles
	Hb: Hemoglobin
	Day 7, 14 and 21 : time of sacrifice following treatment
	n=3 rats per each time interval in each group
	Supplementary Table 3 : Raw data of Hematocrit percentage (HCT) (%) in rats of control and experimental groups 7, 14 and 21 days following treatment
	HCT (%)
	Groups	Day 7	Day 14	Day 21
	Ctrl
		47.95	45.4	39.35
		38.79	46.3	41.05
		43.91	45.4	43.6
	ZnO
		43.4	47.22	46.29
		41	49.48	54.62
		41	48.35	46.12
	NiO
		46.85	46.9	43.9
		42	47.1	51.1
		42.4	45.8	50.5
	MIX
		35	46.1	49.26
		45.23	44.3	42.42
		39.62	46.1	47.34
	Ctrl: control group treated with NaCl; ZnO: zinc oxide nanoparticles treated group; NiO: nickel oxide nanoparticles treated group; MIX: group treated with both nanoparticles
	HCT: Hematocrit
	Day 7, 14 and 21 : time of sacrifice following treatment
	n=3 rats per each time interval in each group
	Supplementary Table 4 : Raw data of White blood cell count (WBC) (103/mm3) in rats of control and experimental groups 7, 14 and 21 days following treatment
	WBC (103/mm3)
	Groups	Day 7	Day 14	Day 21
	Ctrl
		3.53	7.15	5.05
		9.99	4.05	5.34
		9.73	6.03	9.92
	ZnO
		5.18	9.24	7.87
		9.16	8.28	9.75
		5.52	8.76	9.08
	NiO
		5.04	6.96	4.6
		8.29	4.7	5.5
		7.17	6.05	5.5
	MIX
		13.1	7.77	6.92
		13.08	8.25	9.85
		13.09	7.37	8.73
	Ctrl: control group treated with NaCl; ZnO: zinc oxide nanoparticles treated group; NiO: nickel oxide nanoparticles treated group; MIX: group treated with both nanoparticles
	WBC: White blood cells
	Day 7, 14 and 21 : time of sacrifice following treatment
	n=3 rats per each time interval in each group
	Supplementary Table 5 : Raw data of Platelet count (PLT) (103/mm3) in rats of control and experimental groups 7, 14 and 21 days following treatment
	PLT (103/mm3)
	Groups	Day 7	Day 14	Day 21
	Ctrl
		589.4	1049.88	1000
		890	749.5	982
		940.1	599.12	517
	ZnO
		784	802	696
		1320	919	771
		1316	919	765
	NiO
		721	881	614
		619	646	628
		700	816	621
	MIX
		1202	924.9	575
		618.4	1019.7	667.65
		1041.6	1022.4	596.4
	Ctrl: control group treated with NaCl; ZnO: zinc oxide nanoparticles treated group; NiO: nickel oxide nanoparticles treated group; MIX: group treated with both nanoparticles
	PLT: Platelet
	Day 7, 14 and 21 : time of sacrifice following treatment
	n=3 rats per each time interval in each group
	Raw data concerning Figure 3. The levels of hepatic functional markers aspartate and alanine aminotransferase (AST and ALT) in serum of the control rats and those administered ZnO-NPs and/or NiO-NPs after 7, 14, and 21 days of administration
	Supplementary Table 1 : Raw data of serum AST level (IU/L) in rats of control and experimental groups 7, 14 and 21 days following treatment
	AST (IU/L)
	Groups	Day 7	Day 14	Day 21
	Ctrl
		21	31	32
		30	17.5	35
		33	35	32
	ZnO
		58.15	21	38.5
		55.39	21	32
		64.8	18	48
	NiO
		35	35	47
		39.3	25	31
		37.25	21	36
	MIX
		34.59	36.1	57.5
		35.9	52	72
		36.9	42.4	49
	Ctrl: control group treated with NaCl; ZnO: zinc oxide nanoparticles treated group; NiO: nickel oxide nanoparticles treated group; MIX: group treated with both nanoparticles
	AST: Aspartate aminotransferase
	Day 7, 14 and 21 : time of sacrifice following treatment
	n=3 rats per each time interval in each group
	Supplementary Table 2 : Raw data of serum ALT level (IU/L) in rats of control and experimental groups 7, 14 and 21 days following treatment
	ALT (IU/L)
	Groups	Day 7	Day 14	Day 21
	Ctrl
		20	25.5	20.5
		39	35	34
		35	28	28
	ZnO
		55.5	18	42
		50.7	19	36.5
		60.3	17	52
	NiO
		30.5	31	52
		29.7	23.5	37.5
		31.6	25	41
	MIX
		34.5	41	68
		32.3	55	87
		36.7	33	53.5
	Ctrl: control group treated with NaCl; ZnO: zinc oxide nanoparticles treated group; NiO: nickel oxide nanoparticles treated group; MIX: group treated with both nanoparticles
	ALT: Alanine transaminase
	Day 7, 14 and 21 : time of sacrifice following treatment
	n=3 rats per each time interval in each group
	Raw data concerning Figure 4. The levels of renal functional markers creatinine (CREA), urea and uric acid (UA) in serum of the control rats and those administered ZnO-NPs and/or NiO-NPs after 7, 14, and 21 days of administration
	Supplementary Table 1 : Raw data of serum Urea concentration (mg/dl) in rats of control and experimental groups 7, 14 and 21 days following treatment
	Urea (mg/dl)
	Groups	Day 7	Day 14	Day 21
	Ctrl
		43.3	52	50
		33.8	34	50
		27.75	43	53
	ZnO
		67.75	35	51
		67.3	34	53
		68.2	30	53.5
	NiO
		35.1	45	45.5
		28.75	50	42
		50.6	46	37
	MIX
		67.2	41	54
		59.4	41.5	53
		57.3	40.5	52
	Ctrl: control group treated with NaCl; ZnO: zinc oxide nanoparticles treated group; NiO: nickel oxide nanoparticles treated group; MIX: group treated with both nanoparticles
	Day 7, 14 and 21 : time of sacrifice following treatment
	n=3 rats per each time interval in each group
	Supplementary Table 2 : Raw data of serum Creatinine concentration (CREA) (mg/dl) in rats of control and experimental groups 7, 14 and 21 days following treatment
	CREA (mg/dl)
	Groups	Day 7	Day 14	Day 21
	Ctrl
		0.74	0.6	0.7
		0.67	0.79	0.86
		0.66	0.8	0.63
	ZnO
		1	0.94	0.84
		1.1	0.77	0.92
		0.6	0.9	0.93
	NiO
		0.6	1.14	0.74
		0.85	1.3	0.77
		0.65	1.19	0.73
	MIX
		0.67	0.83	0.94
		0.7	0.84	0.93
		1.1	0.88	0.86
	Ctrl: control group treated with NaCl; ZnO: zinc oxide nanoparticles treated group; NiO: nickel oxide nanoparticles treated group; MIX: group treated with both nanoparticles
	CREA: Creatinine
	Day 7, 14 and 21 : time of sacrifice following treatment
	n=3 rats per each time interval in each group
	Supplementary Table 3 : Raw data of serum uric acid concentration (UA) (mg/dl) in rats of control and experimental groups 7, 14 and 21 days following treatment
	UA (mg/dl)
	Groups	Day 7	Day 14	Day 21
	Ctrl
		1.73	2.48	3.1
		2.41	3.68	2.3
		1.05	3.08	2.7
	ZnO
		2.11	2.4	2.7
		1.88	1.9	2.1
		1.64	2.15	3.3
	NiO
		0.83	3.57	2.65
		0.73	2.74	2.3
		0.94	3.9	3
	MIX
		1.57	1.7	2.6
		1.58	2.6	2.65
		1.59	2.15	2.85
	Ctrl: control group treated with NaCl; ZnO: zinc oxide nanoparticles treated group; NiO: nickel oxide nanoparticles treated group; MIX: group treated with both nanoparticles
	UA: Uric acid
	Day 7, 14 and 21 : time of sacrifice following treatment
	n=3 rats per each time interval in each group
	Raw data concerning Figure 5. The levels of cholesterol (CHOL), triglyceride (TG) and high and low-density lipoprotein (HDL and LDL) in serum of the control rats and those administered ZnO-NPs and/or NiO-NPs after 7, 14, and 21 days of administration
	Supplementary Table 1 : Raw data of Cholesterol level (CHOL) (mg/dl) in rats of control and experimental groups 7, 14 and 21 days following treatment
	CHOL (mg/dl)
	Groups	Day 7	Day 14	Day 21
	Ctrl
		74.5	121.1	75.4
		96	86.6	96
		55.4	55.4	55.7
	ZnO
		137	121	95
		138.3	125	98
		139	126	95
	NiO
		108.1	155	147
		84.5	112	126.9
		96.25	113.5	135.59
	MIX
		110	123	112.5
		125.2	123	121
		135.6	127.5	128
	Ctrl: control group treated with NaCl; ZnO: zinc oxide nanoparticles treated group; NiO: nickel oxide nanoparticles treated group; MIX: group treated with both nanoparticles
	CHOL: Cholesterol
	Day 7, 14 and 21 : time of sacrifice following treatment
	n=3 rats per each time interval in each group
	Supplementary Table 2 : Raw data of Triglyceride level (TG) (mg/dl) in rats of control and experimental groups 7, 14 and 21 days following treatment
	TG (mg/dl)
	Groups	Day 7	Day 14	Day 21
	Ctrl
		62	63	132
		131	70	107
		111.5	65	88
	ZnO
		154	168	150
		140	80	130
		129.3	112	125
	NiO
		187	108	162
		120.9	70.5	116
		151	87	74.5
	MIX
		114	57	154
		152	39.5	183
		131.5	76	170
	Ctrl: control group treated with NaCl; ZnO: zinc oxide nanoparticles treated group; NiO: nickel oxide nanoparticles treated group; MIX: group treated with both nanoparticles
	TG: Triglyceride
	Day 7, 14 and 21 : time of sacrifice following treatment
	n=3 rats per each time interval in each group
	Supplementary Table 3 : Raw data of High-density lipoprotein level (HDL) (mg/dl) in rats of control and experimental groups 7, 14 and 21 days following treatment
	HDL (mg/dl)
	Groups	Day 7	Day 14	Day 21
	Ctrl
		49.25	47.5	51
		50	48	49
		45.5	50	50
	ZnO
		48.2	47	56
		46.5	46	53
		45.7	42	47
	NiO
		46	47	49
		48.7	43	50
		44.8	43.5	49.5
	MIX
		45.9	45	56
		45.8	46	56
		44.35	44	59
	Ctrl: control group treated with NaCl; ZnO: zinc oxide nanoparticles treated group; NiO: nickel oxide nanoparticles treated group; MIX: group treated with both nanoparticles
	HDL: High-density lipoprotein
	Day 7, 14 and 21 : time of sacrifice following treatment
	n=3 rats per each time interval in each group
	Supplementary Table 4 : Raw data of Low-density lipoprotein level (LDL) (mg/dl) in rats of control and experimental groups 7, 14 and 21 days following treatment
	LDL (mg/dl)
	Groups	Day 7	Day 14	Day 21
	Ctrl
		94.5	93	69
		62.2	61	66
		28.9	27.5	66
	ZnO
		134.3	98	116
		157.2	95	69.5
		114.7	104	92
	NiO
		128.1	128	117
		57.3	92	96
		91.2	107	108
	MIX
		84.1	143	76
		97.25	103.5	82.5
		113.4	121	92
	Ctrl: control group treated with NaCl; ZnO: zinc oxide nanoparticles treated group; NiO: nickel oxide nanoparticles treated group; MIX: group treated with both nanoparticles
	LDL: Low-density lipoprotein
	Day 7, 14 and 21 : time of sacrifice following treatment
	n=3 rats per each time interval in each group
	Raw data concerning Table 3. Changes in glucose, albumin and total protein content between groups, over time intervals
	Supplementary Table 1 : Raw data of serum Glucose concentration (GLU) (mg/dl) in rats of control and experimental groups 7, 14 and 21 days following treatment
	GLU (mg/dl)
	Groups	Day 7	Day 14	Day 21
	Ctrl
		121	122.35	145.47
		152.98	130.58	131.2
		119.02	111.57	101.33
	ZnO
		154.58	166.5	165.3
		190.67	181	160
		187.25	165.5	153.2
	NiO
		132.3	134.07	199.1
		189.01	180.92	187.5
		131.69	138.03	186.4
	MIX
		109.04	206.81	182.63
		191.41	165.22	208.89
		115.1	171	195
	Ctrl: control group treated with NaCl; ZnO: zinc oxide nanoparticles treated group; NiO: nickel oxide nanoparticles treated group; MIX: group treated with both nanoparticles
	GLU: Glucose
	Day 7, 14 and 21 : time of sacrifice following treatment
	n=3 rats per each time interval in each group
	Supplementary Table 2 : Raw data of serum Albumin concentration (ALB) (g/dl) in rats of control and experimental groups 7, 14 and 21 days following treatment
	ALB (g/dl)
	Groups	Day 7	Day 14	Day 21
	Ctrl
		3.5	3.75	4.01
		3.29	3.4	3.79
		3.38	3.08	3.56
	ZnO
		3.6	3.9	4.25
		3.6	3.8	4.75
		3.59	3.7	4.08
	NiO
		3.15	3.19	3.84
		3.2	3.2	4.01
		3.16	3.21	3.7
	MIX
		4.53	3.7	3.73
		3.55	3.65	3.7
		5.5	3.6	3.76
	Ctrl: control group treated with NaCl; ZnO: zinc oxide nanoparticles treated group; NiO: nickel oxide nanoparticles treated group; MIX: group treated with both nanoparticles
	ALB: Albumin
	Day 7, 14 and 21 : time of sacrifice following treatment
	n=3 rats per each time interval in each group
	Supplementary Table 3 : Raw data of serum Total Protein concentration (TP) (g/dl) in rats of control and experimental groups 7, 14 and 21 days following treatment
	TP (g/dl)
	Groups	Day 7	Day 14	Day 21
	Ctrl
		8.84	8.84	9.38
		6.68	9.92	9.2
		7.04	8.12	8.84
	ZnO
		5.78	8.84	10.1
		7.04	8.66	9.74
		6.32	8.48	9.38
	NiO
		8.12	8.66	9.92
		8.3	9.02	9.73
		7.4	8.48	9.57
	MIX
		6.68	9.92	9.92
		8.48	8.84	9.92
		7.58	9.02	9.74
	Ctrl: control group treated with NaCl; ZnO: zinc oxide nanoparticles treated group; NiO: nickel oxide nanoparticles treated group; MIX: group treated with both nanoparticles
	TP: Total Protein
	Day 7, 14 and 21 : time of sacrifice following treatment
	n=3 rats per each time interval in each group
	Raw data concerning Figure 6. The activity of superoxide dismutase (SOD), and glutathione (GSH) in liver and kidneys of the control rats and those administered ZnO-NPs and/or NiO-NPs after 7, 14, and 21 days of administration
	Supplementary Table 1 : Raw data of superoxide dismutase activity (U/mg protein) in liver of rats in control and experimental groups 7, 14 and 21 days following treatment
	Liver SOD (U/mg protein)
	Groups	Day 7	Day 14	Day 21
	Ctrl
		33.701	17.1587	19.0463
		24.567	14.5783	23.0664
		15.433	22.55	28.6774
	ZnO
		23.4535	5.47392	22.2081
		25.2299	15.9084	19.6217
		20.6691	16.4256	2.75302
	NiO
		10.4501	4.90454	20.8962
		11.6286	17.9525	19.7925
		2.48979	4.98346	20.2253
	MIX
		21.7964	12.961	16.9296
		8.98994	14.0025	9.89318
		8.77224	8.9455	9.25794
	Ctrl: control group treated with NaCl; ZnO: zinc oxide nanoparticles treated group; NiO: nickel oxide nanoparticles treated group; MIX: group treated with both nanoparticles
	SOD: Superoxide Dismutase
	Day 7, 14 and 21 : time of sacrifice following treatment
	n=3 rats per each time interval in each group
	Supplementary Table 2 : Raw data of superoxide dismutase activity (U/mg protein) in Kidneys of rats in control and experimental groups 7, 14 and 21 days following treatment
	Kidney SOD (U/mg protein)
	Groups	Day 7	Day 14	Day 21
	Ctrl
		56.4825	51.381	43.1073
		62.96	31.5004	62.2034
		72.3	87.366	49.6987
	ZnO
		45.1161	27.6408	31.6741
		42.5781	48.3109	13.7873
		59.1792	40.82	27.9184
	NiO
		14.4086	13.3526	15.0503
		31.3129	30.3523	28.8915
		34.1139	39.0547	0.543038
	MIX
		6.89349	21.883	38.7451
		47.0706	13.524	15.271
		28.023	24.54	32.5215
	Ctrl: control group treated with NaCl; ZnO: zinc oxide nanoparticles treated group; NiO: nickel oxide nanoparticles treated group; MIX: group treated with both nanoparticles
	SOD: Superoxide Dismutase
	Day 7, 14 and 21 : time of sacrifice following treatment
	n=3 rats per each time interval in each group
	Supplementary Table 3 : Raw data of Glutathione level (GSH) (nmol/mg protein) in liver of rats in control and experimental groups 7, 14 and 21 days following treatment
	Liver GSH (nmol/mg protein)
	Groups	Day 7	Day 14	Day 21
	Ctrl
		3.94413	3.13685	4.352
		5.50139	4.36501	4.354
		4.05865	3.59984	4.06111
	ZnO
		4.261	1.78	4.54245
		4.041	1.456	4.46623
		3.86001	1.513	3.43451
	NiO
		1.39982	1.99777	2.89652
		2.43912	1.94469	2.09977
		2.91312	2.1769	1.39994
	MIX
		4.037	2.907	4.113
		2.619	1.771	3.321
		1.507	2.112	3.126
	Ctrl: control group treated with NaCl; ZnO: zinc oxide nanoparticles treated group; NiO: nickel oxide nanoparticles treated group; MIX: group treated with both nanoparticles
	GSH: Glutathione
	Day 7, 14 and 21 : time of sacrifice following treatment
	n=3 rats per each time interval in each group
	Supplementary Table 4 : Raw data of Glutathione level (GSH) (nmol/mg protein) in kidneys of rats in control and experimental groups 7, 14 and 21 days following treatment
	Kidney GSH (nmol/mg protein)
	Groups	Day 7	Day 14	Day 21
	Ctrl
		14.36	14.5196	12.0817
		13.229	16.0961	14.3733
		18.8176	13.7414	16.5318
	ZnO
		12.8765	13.0951	4.5756
		12.2532	9.15865	3.36312
		15.4454	15.5573	4.16449
	NiO
		1.43644	4.10639	5.88168
		5.13954	3.47241	8.18193
		3.53791	11.4757	6.51321
	MIX
		7.97444	5.20506	5.20821
		7.37928	3.53456	6.89112
		8.4575	5.4086	6.81303
	Ctrl: control group treated with NaCl; ZnO: zinc oxide nanoparticles treated group; NiO: nickel oxide nanoparticles treated group; MIX: group treated with both nanoparticles
	GSH: Glutathione
	Day 7, 14 and 21 : time of sacrifice following treatment
	n=3 rats per each time interval in each group
	Raw data concerning Figure 7. Lipid peroxidation measured by malondialdehyde (MDA) levels in liver and kidneys of the control rats and those administered ZnO-NPs and/or NiO-NPs after 7, 14, and 21 days of administration
	Supplementary Table 1 : Raw data of malondialdehyde level (MDA) (nmol/g) in liver of rats in control and experimental groups 7, 14 and 21 days following treatment
	Liver MDA (nmol/g)
	Groups	Day 7	Day 14	Day 21
	Ctrl
		38.8301	20.4032	29.41
		10.1263	17.0818	21.37
		26.8007	25.6163	19.31
	ZnO
		52.7191	36.3507	42.0075
		64.3329	29.1809	88.6435
		64.4478	78.1613	53.3072
	NiO
		54.2758	57.998	60.1615
		42.0527	51.1969	78.1536
		58.1175	64.8713	55.7894
	MIX
		34.9757	55.662	66.7526
		25.6407	12.4913	26.0491
		24.6385	40.0297	31.1512
	Ctrl: control group treated with NaCl; ZnO: zinc oxide nanoparticles treated group; NiO: nickel oxide nanoparticles treated group; MIX: group treated with both nanoparticles
	MDA: Malondialdehyde
	Day 7, 14 and 21 : time of sacrifice following treatment
	n=3 rats per each time interval in each group
	Susplementary Table 2 : Raw data of malondialdehyde level (MDA) (nmol/g) in kidneys of rats in control and experimental groups 7, 14 and 21 days following treatment
	Kidney MDA (nmol/g)
	Groups	Day 7	Day 14	Day 21
	Ctrl
		116.597	238.348	14.4753
		112.788	68.31	223.42
		116.193	45.77	93.1036
	ZnO
		252.086	154.258	175.837
		278.342	229.931	263.133
		266.711	160.386	121.827
	NiO
		141.801	125.772	186.429
		96.5391	224.751	214.053
		110.82	218.206	133.628
	MIX
		213.807	213.584	174.267
		131.32	115.706	224.733
		147.549	291.695	236.59
	Ctrl: control group treated with NaCl; ZnO: zinc oxide nanoparticles treated group; NiO: nickel oxide nanoparticles treated group; MIX: group treated with both nanoparticles
	MDA: Malondialdehyde
	Day 7, 14 and 21 : time of sacrifice following treatment
	n=3 rats per each time interval in each group
	Raw data concerning Figure 8. Average liver and kidney injury score in control rats and those administered ZnO-NPs and/or NiO-NPs after 7, 14, and 21 days of administration. A minimum of two sections per rat were examined. 10 randomly selected, non-overlapping fields were evaluated for histopathological alterations.
	Supplement 1 : Raw data of liver injury score on day 7 for 10 selected fields in liver sections of rats in control and experimental groups
		DAY 7
	Liver	Ctrl	ZnO	NiO	MIX
	infiltrated mononuclear cells	0	4	4	4
		0	4	4	5
		0	4	4	4
		0	4	4	4
		0	5	4	4
		0	5	4	3
		0	4	3	4
		0	4	4	4
		0	4	3	3
		0	4	4	4
	sinusoids dilatation	0	3	3	3
		0	3	3	3
		0	3	2	3
		0	3	3	3
		0	4	4	3
		0	3	3	3
		0	3	3	3
		0	3	3	4
		0	3	3	3
		0	3	3	3
	increased no. of Kupffer cells	0	4	4	4
		0	3	3	3
		0	3	3	4
		0	4	3	4
		0	4	4	4
		0	4	4	3
		0	4	4	4
		0	4	4	4
		0	4	4	4
		0	4	4	4
	damaged hepatocytes	0	4	4	4
		0	4	4	4
		0	4	4	3
		0	3	3	4
		0	3	3	3
		0	3	3	3
		0	3	2	3
		0	3	2	3
		0	4	4	3
		0	4	4	4
	vesiculated nucleus	0	4	4	4
		0	4	4	4
		0	3	3	3
		0	4	4	4
		0	4	3	3
		0	4	3	3
		0	3	3	4
		0	4	4	4
		0	4	4	4
		0	4	4	4
	triosomy of nucleoli	0	3	3	3
		0	3	3	3
		0	3	2	2
		0	3	2	3
		0	4	4	4
		0	3	3	3
		1	4	4	4
		0	4	4	3
		0	3	3	4
		0	3	3	3
	pyknotic nuclei	0	4	4	4
		0	3	2	3
		0	2	2	3
		0	3	3	3
		1	3	3	3
		0	4	4	3
		0	4	4	4
		1	4	4	3
		0	4	4	4
		0	4	4	4
	cytoplasmic vacuolation	0	4	4	4
		0	4	3	4
		0	4	3	5
		0	4	4	4
		0	3	3	4
		0	4	4	4
		0	4	4	4
		0	4	4	4
		0	3	4	4
		0	3	4	4
	binucleated hepatocytes	0	1	3	2
		1	1	3	2
		0	2	2	2
		1	2	2	2
		1	2	2	2
		0	1	2	2
		1	2	2	2
		1	2	2	2
		1	2	2	2
		0	2	2	2
	congestion of veins	0	3	3	4
		0	3	3	3
		0	3	2	4
		1	4	3	3
		0	4	4	4
		1	4	4	4
		0	3	3	3
		0	3	3	3
		0	3	3	2
		0	4	4	4
	thickened hepatic artery	0	3	3	3
		0	4	4	4
		0	4	3	4
		0	3	3	4
		0	4	4	4
		0	4	4	4
		1	4	4	4
		1	4	4	4
		1	3	3	3
		0	4	4	3
	bile duct proliferation	0	4	4	4
		0	4	4	4
		0	4	3	4
		0	4	4	4
		0	4	4	4
		0	3	3	3
		0	4	4	4
		0	4	4	4
		0	4	4	4
		0	4	4	4
	Ctrl: control group treated with NaCl; ZnO: zinc oxide nanoparticles treated group; NiO: nickel oxide nanoparticles treated group; MIX: group treated with both nanoparticles
	Supplement 2 : Raw data of liver injury score on day 14 for 10 selected fields in liver sections of rats in control and experimental groups
		DAY 14
	Liver	Ctrl	ZnO	NiO	MIX
	infiltrated mononuclear cells	0	4	4	4
		0	4	4	4
		0	4	4	4
		0	4	4	4
		0	3	3	4
		0	4	5	5
		0	4	4	4
		0	4	4	4
		0	4	4	5
		0	4	4	4
	sinusoids dilatation	0	4	3	3
		0	2	3	4
		0	3	4	4
		0	3	4	4
		0	3	4	4
		0	3	4	4
		0	3	5	5
		0	3	3	3
		0	3	3	3
		0	3	3	3
	increased no. of Kupffer cells	0	3	4	4
		0	5	4	4
		1	3	5	5
		0	2	3	4
		0	4	4	4
		0	4	5	5
		0	4	5	5
		0	3	3	3
		0	4	4	4
		0	4	4	4
	damaged hepatocytes	0	4	4	4
		0	4	4	4
		0	4	4	4
		0	4	3	4
		0	4	5	5
		0	3	3	3
		0	3	3	3
		0	3	3	3
		0	4	4	4
		0	4	4	4
	vesiculated nucleus	0	4	4	4
		0	3	3	3
		0	3	4	4
		0	4	4	4
		0	3	3	4
		0	4	4	4
		0	3	4	4
		0	4	4	4
		0	4	4	4
		0	4	4	4
	triosomy of nucleoli	0	3	2	2
		0	2	2	3
		0	2	2	3
		0	3	3	3
		0	4	4	4
		0	3	3	3
		1	4	4	4
		0	4	4	4
		0	3	3	3
		0	3	3	3
	pyknotic nuclei	0	4	3	3
		1	3	3	3
		0	3	3	4
		0	3	3	4
		1	3	3	3
		0	4	3	3
		0	4	4	4
		1	3	4	4
		0	4	4	4
		0	4	4	4
	cytoplasmic vacuolation	0	4	4	4
		0	4	4	4
		0	3	3	5
		0	4	4	4
		0	3	3	5
		0	4	4	4
		0	3	3	5
		0	3	3	5
		0	2	2	2
		0	3	3	3
	binucleated hepatocytes	0	2	2	2
		1	2	2	2
		0	2	2	2
		1	2	2	3
		1	3	2	2
		1	2	2	2
		1	2	2	3
		1	3	3	3
		1	3	2	2
		0	2	2	2
	congestion of veins	0	3	3	3
		0	3	3	3
		0	3	3	3
		0	3	3	3
		0	4	2	3
		1	4	2	2
		0	3	3	3
		0	3	3	3
		0	3	3	3
		0	4	4	4
	thickened hepatic artery	0	3	3	3
		0	3	3	3
		0	3	2	2
		0	3	3	3
		0	3	2	3
		0	3	3	3
		1	4	4	4
		1	4	4	4
		1	3	3	3
		0	4	4	4
	bile duct proliferation	0	3	2	3
		0	3	3	3
		0	3	3	3
		0	3	3	3
		0	3	3	3
		0	4	3	3
		0	4	4	4
		0	4	3	3
		0	4	4	4
		0	4	4	4
	Ctrl: control group treated with NaCl; ZnO: zinc oxide nanoparticles treated group; NiO: nickel oxide nanoparticles treated group; MIX: group treated with both nanoparticles
	Supplement 3 : Raw data of liver injury score on day21 for 10 selected fields in liver sections of rats in control and experimental groups
		DAY 21
	Liver	Ctrl	ZnO	NiO	MIX
	infiltrated mononuclear cells	0	4	5	4
		0	3	5	5
		0	4	5	4
		0	4	5	4
		0	3	5	4
		0	3	5	5
		0	4	5	4
		0	4	4	4
		0	4	5	5
		0	4	4	4
	sinusoids dilatation	0	3	4	4
		1	3	4	4
		0	3	4	4
		0	3	4	4
		0	3	4	4
		0	3	4	4
		0	2	5	5
		0	3	4	3
		0	3	4	3
		0	3	4	3
	increased no. of Kupffer cells	0	3	5	4
		0	2	4	4
		1	3	5	5
		0	3	5	4
		0	4	4	4
		0	4	5	5
		0	4	5	5
		0	3	5	4
		0	4	4	4
		0	4	4	4
	damaged hepatocytes	0	4	4	4
		1	4	4	4
		0	4	4	4
		0	3	4	4
		0	3	5	5
		0	3	4	3
		0	3	4	3
		0	3	4	4
		0	4	4	4
		0	4	4	4
	vesiculated nucleus	0	4	4	4
		0	3	4	3
		0	3	4	4
		0	4	4	4
		0	3	3	4
		0	4	4	4
		0	3	4	4
		0	4	4	4
		0	4	4	4
		0	4	4	4
	triosomy of nucleoli	0	2	3	2
		0	2	2	3
		0	1	3	3
		0	3	3	3
		0	4	4	4
		0	3	3	3
		1	4	4	4
		0	4	4	4
		0	3	3	3
		0	3	3	3
	pyknotic nuclei	0	2	3	3
		1	3	3	3
		0	2	3	4
		0	3	3	4
		1	3	3	3
		0	2	3	3
		0	3	4	3
		1	3	4	4
		0	4	4	4
		0	4	4	4
	cytoplasmic vacuolation	0	4	4	4
		0	4	4	4
		0	3	4	4
		0	4	4	4
		0	3	4	5
		0	4	4	4
		0	4	4	4
		0	4	4	5
		0	4	5	2
		0	4	5	3
	binucleated hepatocytes	1	3	1	2
		1	3	2	2
		0	2	1	2
		1	2	2	3
		1	3	2	2
		1	3	2	2
		1	2	2	2
		1	3	3	3
		1	3	2	2
		0	2	2	2
	congestion of veins	1	3	3	3
		0	3	3	3
		0	3	3	3
		0	3	3	3
		0	2	2	3
		1	2	2	2
		0	3	3	2
		0	3	3	1
		0	3	3	3
		0	4	4	4
	thickened hepatic artery	0	3	3	3
		0	2	3	3
		0	2	2	2
		0	3	3	3
		0	2	2	3
		0	3	3	3
		1	4	4	4
		1	4	4	3
		1	3	3	3
		0	4	4	4
	bile duct proliferation	0	2	2	3
		0	2	3	3
		0	3	3	3
		0	3	3	3
		0	3	4	3
		0	3	3	3
		0	4	4	4
		0	3	3	2
		0	4	4	4
		0	4	4	4
	Ctrl: control group treated with NaCl; ZnO: zinc oxide nanoparticles treated group; NiO: nickel oxide nanoparticles treated group; MIX: group treated with both nanoparticles
	Supplement 4 : Raw data of kidney injury score on day 7 for 10 selected fields in kidney sections of rats in control and experimental groups
		DAY 7
	Liver	Ctrl	ZnO	NiO	MIX
	inflammatory cellular infiltration	0	3	3	3
		0	4	3	3
		0	4	3	3
		0	3	3	3
		0	4	2	3
		0	3	3	3
		0	3	2	2
		0	3	3	3
		0	2	2	2
		0	3	3	3
	damaged Bowman's Capsule	0	4	4	4
		1	3	3	3
		0	4	3	3
		0	3	3	3
		0	4	3	3
		0	4	3	3
		0	4	4	4
		0	4	4	4
		0	4	3	4
		0	4	4	4
	glomerular loss	0	4	4	4
		0	4	3	3
		0	4	3	3
		0	4	3	3
		0	3	3	4
		0	4	3	4
		0	4	4	4
		0	4	4	4
		0	4	4	4
		0	4	4	4
	glomerular congestion	0	4	4	4
		0	4	4	4
		1	4	4	4
		0	5	4	4
		0	4	4	4
		1	4	3	3
		0	4	3	3
		0	4	3	4
		0	4	3	3
		0	3	3	3
	dilatation of urinary space	0	4	4	4
		0	4	4	4
		0	4	4	4
		0	4	4	4
		0	4	4	4
		1	5	3	3
		0	4	3	4
		1	4	3	4
		0	4	4	4
		0	4	4	4
	tubular degeneration	0	3	3	3
		0	3	3	3
		0	4	4	4
		0	4	4	4
		0	4	4	4
		0	4	3	3
		0	5	3	4
		0	5	3	4
		0	4	3	3
		0	4	4	4
	tubular vacuolization	0	4	4	4
		0	5	3	5
		0	4	2	4
		0	4	4	4
		0	4	3	5
		0	4	3	4
		0	4	3	4
		0	4	3	4
		0	4	3	4
		0	4	3	3
	damaged tubular architecture	0	3	3	4
		0	3	3	3
		0	3	3	3
		1	3	3	3
		0	4	2	2
		0	3	3	3
		0	3	3	3
		0	3	3	3
		0	4	3	3
		0	4	4	4
	loss of brush border for PCT	0	3	3	4
		0	3	3	3
		0	4	4	4
		0	3	3	4
		0	4	4	4
		0	4	2	2
		0	3	3	3
		0	4	3	3
		0	4	4	4
		0	4	4	4
	dilatation of tubules	0	3	3	3
		0	3	3	3
		0	2	1	3
		0	3	3	3
		0	2	2	3
		0	3	3	3
		0	3	3	3
		0	3	3	3
		0	4	4	4
		0	4	4	4
	hemorrhage (erythrocytes)	0	5	4	4
		0	4	4	4
		0	4	4	4
		0	4	3	3
		0	4	3	3
		0	4	3	3
		0	4	4	4
		0	4	3	4
		0	4	4	4
		0	4	4	4
	Ctrl: control group treated with NaCl; ZnO: zinc oxide nanoparticles treated group; NiO: nickel oxide nanoparticles treated group; MIX: group treated with both nanoparticles
	Supplement 5 : Raw data of kidney injury score on day 14 for 10 selected fields in kidney sections of rats in control and experimental groups
		DAY 14
	Liver	Ctrl	ZnO	NiO	MIX
	inflammatory cellular infiltration	0	2	3	3
		0	2	3	3
		0	2	4	3
		0	3	3	3
		0	2	4	2
		0	3	3	3
		0	2	3	3
		0	3	3	3
		0	2	2	2
		0	3	3	3
	damaged Bowman's Capsule	0	4	4	4
		1	3	3	3
		0	3	3	3
		0	3	5	3
		0	3	4	3
		0	4	4	4
		0	4	4	4
		0	4	4	4
		0	4	3	3
		0	4	4	4
	glomerular loss	0	4	4	4
		0	4	4	3
		0	3	4	4
		0	5	5	3
		0	4	3	3
		0	4	3	3
		0	4	4	4
		0	4	4	4
		0	4	4	4
		0	4	4	4
	glomerular congestion	0	4	4	4
		0	4	4	4
		1	4	4	4
		0	4	4	4
		0	4	4	4
		1	5	4	3
		0	4	5	3
		0	5	4	3
		0	4	3	3
		0	4	3	3
	dilatation of urinary space	0	4	4	4
		0	5	4	4
		0	4	5	4
		0	5	4	4
		0	4	4	4
		1	5	5	3
		0	4	4	3
		1	4	4	4
		0	4	4	4
		0	4	4	4
	tubular degeneration	0	4	3	3
		0	4	3	3
		0	4	4	4
		0	4	4	4
		0	4	4	4
		0	3	4	3
		0	4	3	3
		0	4	3	3
		0	3	4	3
		0	4	4	4
	tubular vacuolization	0	4	4	4
		0	5	3	3
		0	4	4	2
		0	4	4	4
		0	5	3	3
		0	4	3	3
		0	4	4	4
		0	3	5	3
		0	3	3	3
		0	3	3	3
	damaged tubular architecture	0	4	3	3
		0	4	4	3
		0	4	3	3
		1	4	3	3
		0	3	4	2
		0	3	3	3
		0	3	3	3
		0	3	3	3
		0	3	3	3
		0	4	4	4
	loss of brush border for PCT	0	4	4	3
		0	4	3	3
		0	4	4	4
		0	4	3	3
		0	4	4	4
		0	4	2	2
		0	3	3	3
		0	3	3	4
		0	4	4	4
		0	4	4	4
	dilatation of tubules	0	4	3	3
		0	3	3	3
		0	3	3	1
		0	3	3	3
		0	3	2	2
		0	3	3	3
		0	3	3	4
		0	3	3	3
		0	4	4	4
		0	4	4	4
	hemorrhage (erythrocytes)	0	4	4	4
		0	4	4	4
		0	4	4	4
		0	4	3	3
		0	5	3	3
		0	5	4	3
		0	4	4	4
		0	4	3	3
		0	4	4	4
		0	4	4	4
	Ctrl: control group treated with NaCl; ZnO: zinc oxide nanoparticles treated group; NiO: nickel oxide nanoparticles treated group; MIX: group treated with both nanoparticles
	Supplement 6 : Raw data of kidney injury score on day 21 for 10 selected fields in kidney sections of rats in control and experimental groups
		DAY 21
	Liver	Ctrl	ZnO	NiO	MIX
	inflammatory cellular infiltration	0	3	3	3
		0	4	3	3
		0	4	4	2
		0	4	3	3
		0	4	4	2
		0	3	3	3
		0	3	2	3
		0	3	3	3
		0	3	2	3
		0	3	3	3
	damaged Bowman's Capsule	0	4	4	4
		1	3	3	4
		0	4	3	4
		0	4	3	3
		0	4	4	3
		0	4	4	4
		0	4	4	4
		0	4	4	4
		0	4	3	3
		0	4	4	4
	glomerular loss	0	4	4	4
		1	4	4	4
		0	4	4	4
		0	4	3	5
		0	4	3	4
		0	4	3	4
		0	4	4	4
		0	4	4	5
		0	4	4	4
		0	4	4	4
	glomerular congestion	0	4	4	4
		0	4	4	4
		1	4	4	5
		0	5	4	4
		0	4	4	4
		1	4	4	5
		0	4	3	4
		0	4	4	5
		0	4	3	4
		0	3	3	4
	dilatation of urinary space	0	4	4	5
		0	4	4	5
		0	4	4	4
		0	4	4	5
		0	4	4	4
		1	5	3	5
		0	4	4	5
		1	4	4	4
		0	4	4	4
		0	5	4	4
	tubular degeneration	0	3	3	5
		0	3	3	4
		0	4	4	4
		0	4	4	4
		0	4	4	4
		0	4	4	5
		0	5	3	4
		0	5	3	4
		0	4	4	3
		0	4	4	4
	tubular vacuolization	0	4	4	4
		0	5	3	4
		0	4	4	4
		0	4	4	4
		0	4	3	3
		0	3	3	3
		0	4	4	3
		0	4	3	3
		0	3	3	3
		0	3	3	3
	damaged tubular architecture	0	3	3	4
		0	3	3	4
		0	3	3	4
		1	4	3	4
		0	4	4	4
		0	3	3	4
		0	4	3	3
		0	4	3	3
		0	4	3	3
		0	4	4	4
	loss of brush border for PCT	0	3	3	4
		0	3	3	4
		1	4	4	4
		0	3	3	4
		0	4	4	4
		0	4	2	4
		0	3	3	5
		0	4	3	4
		0	4	4	4
		0	4	4	4
	dilatation of tubules	0	5	3	4
		0	3	3	3
		0	2	2	3
		0	3	3	4
		0	5	2	4
		0	3	3	3
		0	4	3	3
		0	4	3	3
		0	4	4	4
		0	4	4	4
	hemorrhage (erythrocytes)	0	4	4	4
		0	4	4	4
		0	4	4	4
		0	3	3	4
		0	3	3	5
		0	3	3	5
		0	4	4	4
		0	4	3	4
		0	4	4	4
		0	4	4	4
	Ctrl: control group treated with NaCl; ZnO: zinc oxide nanoparticles treated group; NiO: nickel oxide nanoparticles treated group; MIX: group treated with both nanoparticles
